# Supplementary material for: Chemical constituents and anti-ulcer effects of a wild pear (Pyrus syriaca Boiss.): Phytochemical, histopathological and apoptotic approaches
Source: PLoS One. 2026 Apr 2;21(4):e0344660. doi: 10.1371/journal.pone.0344660 (PMC13046164; doi:10.1371/journal.pone.0344660)
Supplement: S1 File — (XLSX) [file pone.0344660.s001.xlsx]

## Sheet: Sheet1
Replicates TNF-α	Rat	Rat2	Rat3	Rat4	Rat5	R6
normal group	76	73	71	71	73	75
ulcer group	496	455.2	485.6	468.4	456	502.3
lansoprazole	88.3	81.3	91.2	92.3	94.3	91.2
MEPS	295.4	294	293.4	294.5	298.1	293.4
MEPS	188.2	184.3	187.3	185.4	189.3	187.3
Replicates IL-6	R1	R2	R3	R4	R5	R6
normal group	32.1	31.8	32.3	33.2	29.3	32.1
ulcer group	110.2	109.3	107.3	109.8	111.2	109.3
lansoprazole	72.3	73.1	70.1	70.3	71.3	70.8
MEPS	84.5	85.9	83.4	82.3	86.8	84.7
MEPS	75.4	79.4	78.5	79.3	76.4	77.3
Replicates IL-10	R1	R2	R3	R4	R5	R6
normal group	55.9	56.3	56.7	58.3	57.3	59.4
ulcer group	14.8	14.3	13.97	15.3	13.7	14.7
lansoprazole	47.3	48.2	49.1	47.5	48.2	47.8
MEPS	28.3	28.9	27.4	27.8	27.3	29.1
MEPS	41.8	41.3	40.73	43.9	41.5	40.12
